# Supplementary material for: Evidence of Hypoxia Signaling and Endothelial Activation in Migraine: Relationships Between HIF-1α, VEGF-A, and Arginine Metabolism
Source: Biomedicines. 2026 Jun 27;14(7):1458. doi: 10.3390/biomedicines14071458 (PMC13405583; doi:10.3390/biomedicines14071458)
Supplement: Supplementary file 1 [file biomedicines-14-01458-s001.zip]

Archive with 1 entries (1 files):
- biomedicines-4387190-supplementary.pdf
